# Supplementary material for: Community Composition, Assembly Processes and Stability of Microeukaryotic Plankton in Response to Damming-Altered Heterogeneous Hydrology in a Sediment-Laden River
Source: Biology (Basel). 2026 Jun 17;15(12):945. doi: 10.3390/biology15120945 (PMC13295451; doi:10.3390/biology15120945)
Supplement: Supplementary file 1 [file biology-15-00945-s001.zip]

Archive with 1 entries (1 files):
- biology-4259830-supplementary.pdf
